# Supplementary material for: Enhancing sludge dewaterability in sequential bioleaching: Degradation of dissolved organic matter (DOM) by filamentous fungus Mucor sp. ZG-3 and the influence of energy source
Source: PLoS One. 2024 May 30;19(5):e0302311. doi: 10.1371/journal.pone.0302311 (PMC11139263; doi:10.1371/journal.pone.0302311)
Supplement: S1 Dataset — (XLSX) [file pone.0302311.s002.xlsx]

## Sheet: Primary sludge
Parameters	Values
pH	7.24	7.33	7.28
Moisture content (%)	3.58	3.61	3.68
Total solid content (%)	96.42	96.39	96.32
Organic matter content (%)	42.11	47.6	44.85
SRF (×10E12 m/kg)	8.878	8.775	8.463

## Sheet: DOM degradation and toxicity
Time(days)	DOM+autoclaved ZG-3 (mg DOC/L)			DOM+ZG-3 (DOC mg/L)			Fungal biomass (g dry weight/L)			Formic acid (mg/L)			Acetic acid (mg/L)			Propionic acid (mg/L)			Butyic acid (mg/L)
0	782.12	784.17	780.98	782.12	784.17	780.98	0.169	0.192	0.183	118.3	100.5	94.3	42.5	56.8	50.3	178.6	207	198.2	42.8	74.6	46.9
1	759.71	766.34	786.19	407.19	411.24	417.82	1.015	1.221	1.118	32.8	34.3	45.5	0	0	0	133.4	128.5	114.3	0	0	0
2	778.15	746.34	762.25	357.06	364.46	382.71	0.981	1.232	1.068	19	29.8	18.1	0	0	0	101.1	110.8	121.1	0	0	0
3	767.02	748.28	750.44	265.46	271.37	280.15	0.933	1.252	1.138	0	0	0	0	0	0	81.2	101	94.8	0	0	0
DOM fractions with different MWs		Primary sludge DOM (mg DOC/L)			Degraded sludge DOM (mg DOC/L)
L-DOM	<3000 Da	558.5	541.1	549.9	125	116.7	131.9
	3000-4000 Da	19.8	21.7	24.9	10.9	11.4	12.3
M-DOM	4000-6000 Da	0.88	0.91	2.85	1.21	0.19	0.17
	6000-8000 Da	4.42	3.75	2.48	1.77	1.28	1.52
	8000-10000 Da	3.2	1.02	1.4	1.09	1.27	2.88
	10000-14000 Da	6.06	5.3	5.81	9.67	8.78	6.97
H-DOM	>14000 Da	177.4	164.4	170.1	131.5	125.3	115.1
Fe2+ oxidation efficiency (%)
Time(days)	Pure medium			Pure medium + Primary DOM			Pure medium + Primary H-DOM			Pure medium + Primary L-DOM			Pure medium + Degraded DOM			Pure medium + Degraded H-DOM			Pure medium + Degraded L-DOM
0	2.451	2.848	2.787	1.46	0.82	2.79	3.02	0.26	0.64	1.45	0.42	0.82	1.93	4.43	1.51	1.28	3.08	6.3	4.55	2.07	1.09
1	23.15	18.47	19.31	0.77	0.39	1.16	12.67	18.9	8.51	2.49	2.28	2.96	5.41	1.13	3.42	12.02	21.62	17.32	4.78	2.21	7.35
2	99.7	96.5	100	3.61	3.18	3.52	99.34	97.21	99.52	1.42	1.79	3.74	4.9	5.29	4.81	98.74	98.85	98.79	4.64	9.99	3.92
3	100	100	100	0.35	1.86	0.85	100	100	100	0.4	0.33	2.6	44.32	40.08	35.81	100	100	100	43.8	53.49	45.87
4	100	100	100	1.18	1.19	2.71	100	100	100	3.04	0.25	0.31	85.6	91.45	97.29	100	100	100	99.6	99.2	87.54
5	100	100	100	1.35	2.57	1.14	100	100	100	1.07	1.14	1.27	100	100	100	100	100	100	100	100	100
6	100	100	100	1.04	2.4	1.91	100	100	100	2.99	1.05	1.48	100	100	100	100	100	100	100	100	100

## Sheet: Optimum energy source
pH
Time(days)	Control			ZG-3+LX5 (2g/L)			ZG-3+LX5 (4g/L)			ZG-3+LX5 (8g/L)			ZG-3+LX5 (10g/L)
0	7.33	7.11	7.38	7.33	7.11	7.38	7.33	7.11	7.38	7.33	7.11	7.38	7.33	7.11	7.38
1	5.85	5.91	5.74	5.85	5.91	5.74	5.85	5.91	5.74	5.85	5.91	5.74	5.85	5.91	5.74
1 (+LX5)	4.41	4.42	4.44	4.32	4.31	4.37	4.26	4.35	4.31	4.26	4.21	4.26	4.23	4.26	4.2
2	4.53	4.51	4.48	3.74	3.76	3.71	3.32	3.25	3.31	3.23	3.17	3.13	3.2	3.17	3.15
3	4.57	4.58	4.63	3.78	3.81	3.85	3.39	3.44	3.4	2.96	2.92	3.01	2.87	2.85	2.87
4	4.79	4.78	4.84	3.99	3.96	3.92	3.49	3.52	3.57	2.97	3.07	3.02	2.87	2.87	2.92
Zeta (mV)
Time(days)	Control			ZG-3+LX5 (2g/L)			ZG-3+LX5 (4g/L)			ZG-3+LX5 (8g/L)			ZG-3+LX5 (10g/L)
0	-30.72	-31.44	-33.09	-30.72	-31.44	-33.09	-30.72	-31.44	-33.09	-30.72	-31.44	-33.09	-30.72	-31.44	-33.09
1	-25.34	-25.68	-28.34	-25.34	-25.68	-28.34	-25.34	-25.68	-28.34	-25.34	-25.68	-28.34	-25.34	-25.68	-28.34
1 (+LX5)	-20.6	-18.85	-22.2	-19.86	-22.01	-19.19	-20.3	-22.09	-18.37	-22.02	-18.67	-18.86	-17.19	-20.74	-20.71
2	-17.8	-16.35	-19.1	-14.08	-14.88	-12.29	-10.61	-9.64	-8.15	-7.33	-9.23	-9.34	-9.43	-8.96	-6.31
3	-17.98	-18.63	-15.15	-12.94	-15.09	-15.93	-9.05	-11.12	-11.48	-6.29	-9.33	-7.62	-6.78	-5.68	-7.57
4	-17.94	-21.6	-21.21	-15.26	-17.3	-17.08	-14.9	-13.2	-14.94	-12.02	-11.87	-10.16	-9.86	-10.1	-11.59
SRF (×10E12 m/kg)
Time(days)	Control			ZG-3+LX5 (2g/L)			ZG-3+LX5 (4g/L)			ZG-3+LX5 (8g/L)			ZG-3+LX5 (10g/L)
0	8.878	8.775	8.463	8.878	8.775	8.463	8.878	8.775	8.463	8.878	8.775	8.463	8.878	8.775	8.463
1	2.712	2.505	2.683	2.521	2.745	2.634	2.521	2.745	2.634	2.521	2.745	2.634	2.521	2.745	2.634
1 (+LX5)	0.604	0.506	0.58	0.521	0.58	0.539	0.512	0.64	0.508	0.567	0.574	0.589	0.614	0.61	0.586
2	0.796	0.88	0.714	0.385	0.341	0.394	0.236	0.273	0.285	0.399	0.427	0.448	0.396	0.407	0.377
3	1.392	1.328	1.56	0.574	0.568	0.528	0.406	0.463	0.495	0.395	0.407	0.377	0.295	0.341	0.297
4	0.902	1.004	1.104	0.764	0.786	0.74	0.738	0.785	0.777	0.659	0.626	0.595	0.527	0.546	0.567
Fe3+ concentration (mg/L)
Time(days)	Control			ZG-3+LX5 (2g/L)			ZG-3+LX5 (4g/L)			ZG-3+LX5 (8g/L)			ZG-3+LX5 (10g/L)
0
1
1 (+LX5)	0	0	0	0	0	0	0	0	0	0	0	0	0	0	0
2	0	0	0	491.8	439.1	427.5	695.1	747.3	763.7	786.9	824.7	726.8	779	842.1	871.2
3	0	0	0	441.3	487.2	429.9	835.6	782.1	728.4	1396.6	1308.7	1456.2	1787.1	1872.6	1701.8
4	0	0	0	452.8	478.1	427.5	829.7	744.7	787.1	1345.6	1419.9	1472.9	1786.2	1748.8	1857.3
Fe2+ oxidation efficiency (%)
Time(days)	Control			ZG-3+LX5 (2g/L)			ZG-3+LX5 (4g/L)			ZG-3+LX5 (8g/L)			ZG-3+LX5 (10g/L)
0
1
1 (+LX5)				9.23	4.7	8.1	5.47	9.87	6.57	6.39	4.74	5.54	4.16	6.65	3.06
2				100	100	100	89.84	94.58	92.2	57.73	56.92	55.67	43.65	52.29	46.4
3				100	100	100	100	100	100	98.02	99.49	92.58	98	99.41	92.83
4				100	100	100	100	100	100	99.89	95.74	99.52	99.74	98.59	93.5
Volume fration (%)
Paticle size (μm)	Raw sludge	Paticle size (μm)	Control	Paticle size (μm)	ZG-3+LX5 (2g/L)	Paticle size (μm)	ZG-3+LX5 (4g/L)	Paticle size (μm)	ZG-3+LX5 (8g/L)	Paticle size (μm)	ZG-3+LX5 (10g/L)
0.10471	0.02624	0.10589	0.02804	0.1062	0.02779	0.10474	0.02763	0.10568	0.02777	0.10539	0.02694
0.12023	0.03277	0.1184	0.03284	0.11729	0.03049	0.11885	0.03237	0.11668	0.03065	0.1196	0.03156
0.13804	0.03537	0.13725	0.03576	0.13443	0.03374	0.13617	0.03519	0.13426	0.03533	0.13542	0.0325
0.15849	0.04729	0.15794	0.03465	0.15375	0.03722	0.15397	0.03701	0.15356	0.03799	0.15231	0.03836
0.18197	0.04329	0.18478	0.03283	0.18979	0.03361	0.18425	0.034	0.18119	0.03348	0.1855	0.03256
0.20893	0.05047	0.21121	0.03153	0.2139	0.03078	0.20934	0.03319	0.21489	0.03332	0.21878	0.0308
0.23988	0.06533	0.2442	0.02557	0.2501	0.02633	0.24713	0.02677	0.24078	0.02687	0.2423	0.02647
0.27542	0.07564	0.27556	0.02638	0.2796	0.02582	0.28781	0.02633	0.28457	0.02609	0.28427	0.02889
0.31623	0.08589	0.31446	0.02205	0.32299	0.02268	0.32811	0.02965	0.33222	0.0365	0.32942	0.03014
0.36308	0.08133	0.36326	0.03073	0.36144	0.02934	0.35871	0.03696	0.35909	0.04871	0.35529	0.03815
0.41687	0.09605	0.4143	0.03515	0.41409	0.03632	0.40241	0.04955	0.40721	0.06907	0.39529	0.06839
0.47863	0.09617	0.48028	0.04454	0.47294	0.04798	0.46885	0.08126	0.46916	0.09022	0.48241	0.07194
0.54954	0.08033	0.54434	0.0517	0.55455	0.08007	0.54225	0.09586	0.55584	0.0904	0.56726	0.07599
0.63096	0.08959	0.62648	0.08684	0.64103	0.09899	0.64223	0.09866	0.64337	0.09224	0.64617	0.07195
0.72444	0.08669	0.71896	0.10352	0.71062	0.10205	0.73044	0.09113	0.73725	0.07958	0.73546	0.07678
0.83176	0.09467	0.8437	0.10667	0.82581	0.09852	0.81221	0.07965	0.80538	0.07444	0.81136	0.07462
0.95499	0.0994	0.96489	0.10036	0.96967	0.08134	0.96074	0.07348	0.93246	0.06984	0.93221	0.06641
1.09648	0.12866	1.09148	0.08815	1.09253	0.07153	1.08277	0.06978	1.06388	0.07684	1.03394	0.07897
1.25893	0.19095	1.26333	0.0771	1.23469	0.06625	1.25938	0.07318	1.24947	0.09784	1.26942	0.0933
1.44544	0.23077	1.47277	0.07317	1.48439	0.07509	1.484	0.10237	1.5194	0.12943	1.5112	0.13141
1.65959	0.34095	1.67866	0.08112	1.71664	0.0932	1.75295	0.12899	1.74755	0.18063	1.73624	0.17255
1.90546	0.37065	1.86814	0.10299	1.81565	0.13113	1.83839	0.16822	1.86989	0.23814	1.92413	0.22781
2.18776	0.48051	2.22196	0.1383	2.22518	0.17245	2.28733	0.22645	2.32835	0.31726	2.28323	0.31528
2.51189	0.61745	2.5396	0.18635	2.51673	0.2327	2.52152	0.29806	2.50688	0.36814	2.58181	0.39194
2.88403	0.72848	2.91752	0.24697	2.99644	0.29766	2.94932	0.37899	2.93997	0.45942	2.80562	0.45307
3.31131	0.87215	3.30288	0.32026	3.21313	0.37964	3.25031	0.49244	3.20051	0.60084	3.18332	0.58699
3.80189	1.01362	3.75983	0.4065	3.64735	0.46473	3.65905	0.59123	3.67834	0.7324	3.66783	0.6846
4.36516	1.27582	4.31998	0.50552	4.30839	0.61012	4.35332	0.68452	4.31238	0.87157	4.37601	0.81989
5.01187	1.59793	4.99555	0.62004	5.14315	0.73154	4.99458	0.87409	4.96633	1.04832	5.58956	1.17033
5.7544	1.94055	5.75425	0.75202	5.82682	0.884	5.97517	1.08649	6.08055	1.32503	6.16832	1.43733
6.60693	2.33209	6.6327	0.91049	6.78684	1.06923	6.67203	1.31618	6.7858	1.60993	6.61711	1.73422
7.58578	2.87619	7.7026	1.10244	7.5084	1.32611	7.41755	1.5895	7.32463	1.95874	7.26201	2.10077
8.70964	3.64181	8.77791	1.347	8.63388	1.55135	8.4967	2.00549	8.34418	2.51242	8.41161	2.63689
10	4.45114	9.85537	1.65477	9.89334	2.02519	9.60491	2.46318	9.71775	3.06479	9.98976	3.18383
11.4815	5.41295	11.3408	2.05408	11.4625	2.42064	10.8787	2.87329	11.2797	3.77822	11.4396	3.8299
13.1826	5.99179	13.2232	2.54814	12.8872	2.99363	12.5346	3.63542	12.8144	4.52654	12.7866	4.61926
15.1356	6.36107	15.1899	3.15986	14.9687	3.60961	14.8455	4.67119	14.8779	5.49974	14.6887	5.38567
17.378	6.57248	17.2983	3.86746	16.8859	4.73334	17.3754	5.41039	16.9494	6.27141	16.6431	5.98343
19.9526	6.76578	19.6669	4.66181	19.7768	5.51407	19.688	5.98127	20.1934	6.82563	19.7858	6.6366
22.9087	6.704	22.8207	5.47895	22.9311	6.10956	23.0715	6.59578	22.624	7.0212	21.9965	6.89492
26.3027	6.3887	26.6361	6.16256	26.7254	6.56733	27.1985	6.87177	27.0263	6.96323	26.8207	6.85099
30.1995	5.97842	29.9358	6.61801	30.2792	6.79467	30.3654	6.94989	30.6824	6.6843	30.8028	6.6635
34.6737	5.16338	35.0193	6.96677	36.0679	6.73348	34.7283	6.85024	35.1818	6.22573	35.6202	6.40207
39.8107	4.56779	39.1623	7.03437	38.4592	6.60225	39.2725	6.4367	38.9012	5.6813	39.7908	6.0111
45.7088	3.5436	44.927	6.88121	43.6397	6.324	44.5694	5.87818	43.4325	5.04466	46.7219	5.18546
52.4808	2.83718	51.9519	6.50727	51.0866	5.88742	51.1649	5.2375	50.4286	4.18576	52.1841	4.24161
60.256	2.11325	59.7111	6.05808	59.1064	5.34206	58.3051	4.46074	56.7321	3.42165	57.9214	3.20148
69.1831	1.41425	68.6957	5.21003	68.9099	4.51832	67.8783	3.68246	68.0977	2.57509	67.0459	2.29439
79.4328	1.04875	79.114	4.17331	78.4346	3.60523	78.6479	2.73366	77.017	1.89753	76.7588	1.60387
91.2011	0.83557	91.6719	3.13995	91.6961	2.78508	90.7148	1.82057	91.5472	1.35978	92.4956	1.11111
104.713	0.64233	103.289	2.21279	105.965	1.77199	106.902	1.19083	106.371	0.90525	102.129	0.98125
120.226	0.47472	122.42	1.43796	122.44	1.24276	122.447	0.84707	115.945	0.712	114.767	0.83287
138.038	0.36695	138.516	1.08485	137.555	0.96437	134.801	0.74189	141.793	0.5032	143.816	0.66856
158.489	0.2731	159.452	0.89939	155.069	0.70774	157.331	0.60034	157.074	0.44066	158.037	0.57222
181.97	0.2339	182.377	0.74325	176.775	0.59205	184.969	0.45866	189.978	0.3186	188.977	0.47486
208.93	0.21577	209.836	0.6122	207.113	0.42949	201.866	0.37729	203.837	0.25581	204.887	0.3878
239.883	0.17062	238.52	0.47654	232.248	0.35447	232.17	0.28886	226.217	0.21892	225.309	0.2677
275.423	0.12102	277.678	0.38577	277.368	0.2865	281.52	0.21054	284.882	0.14958	253.037	0.19909
316.228	0.09298	311.808	0.29509	302.846	0.21168	304.206	0.1708	301.489	0.11437	295.724	0.14303
363.078	0.07184	367.889	0.22422	378.807	0.16571	376.86	0.11453	380.678	0.09299	384.979	0.10503
416.869	0.07149	414.046	0.18368	416.923	0.11301	419.59	0.09459	418.121	0.07339	424.703	0.06618
478.63	0.07023	487.521	0.12555	486.832	0.08992	475.046	0.07077	477.491	0.06616	489.786	0.06707
549.541	0.08121	554.38	0.09833	540.166	0.06687	537.144	0.06658	551.893	0.06845	550.313	0.07148
630.957	0.08621	634.872	0.07341	616.843	0.06688	601.62	0.07117	586.72	0.0869	591.154	0.08349
724.436	0.08764	710.518	0.07189	701.831	0.06975	711.444	0.08222	727.683	0.06027	730.73	0.09223
831.764	0.05423	841.324	0.0747	858.072	0.08265	855.634	0.08821	872.616	0.06947	859.473	0.09709
954.993	0.0472	971.972	0.08778	973.149	0.09006	982.418	0.09339	975.129	0.06351	978.175	0.09242
SRF (×10E12 m/kg)
Time(days)	Sequential bioleaching (4 g/L)			Time(days)	Conventional bioleaching (0 g/L)			Conventional bioleaching (4 g/L)			Conventional bioleaching (10 g/L)
0	8.878	8.775	8.463	0	8.878	8.775	8.463	8.878	8.775	8.463	8.878	8.775	8.463
1	2.521	2.745	2.634	0 (+LX5)	0.925	1.058	1.043	0.935	1.069	1.002	1.092	1.019	1.167
1 (+LX5)	0.512	0.64	0.508	1	1.121	1.178	1.189	0.568	0.599	0.562	0.495	0.544	0.532
2	0.236	0.273	0.285	2	1.325	1.452	1.542	0.719	0.621	0.521	0.449	0.369	0.481
3	0.406	0.463	0.495	3	1.569	1.535	1.422	0.728	0.797	0.68	0.788	0.655	0.746
4	0.738	0.785	0.777	4	1.973	2.116	1.887	0.928	0.982	1.028	1.065	1.103	1.205
